# Supplementary material for: The Role of Digital Technology in Curbing COVID-19
Source: Int J Environ Res Public Health. 2022 Jul 7;19(14):8287. doi: 10.3390/ijerph19148287 (PMC9320375; doi:10.3390/ijerph19148287)
Supplement: Supplementary file 1 [file ijerph-19-08287-s001.zip]

Archive with 1 entries (1 files):
- ijerph-1756070-supplementary.pdf
